# Supplementary material for: Synthetic neuronal datasets for benchmarking directed functional connectivity metrics
Source: PeerJ. 2015 May 5;3:e923. doi: 10.7717/peerj.923 (PMC4435472; doi:10.7717/peerj.923)
Supplement: Figure S1 [file peerj-03-923-s001.zip]

Archive with 19 entries (18 files):
- raw_figs/
- raw_figs/10A.fig
- raw_figs/10B.fig
- raw_figs/10C.fig
- raw_figs/10D.fig
- raw_figs/5A.fig
- raw_figs/5B.fig
- raw_figs/5C.fig
- raw_figs/5D.fig
- raw_figs/8A.fig
- raw_figs/8B.fig
- raw_figs/8C.fig
- raw_figs/8D.fig
- raw_figs/9A.fig
- raw_figs/9B.fig
- raw_figs/9C.fig
- raw_figs/9D.fig
- raw_figs/9E.fig
- raw_figs/9F.fig
